# Supplementary material for: The Genetic Variability of Members of the SLC38 Family of Amino Acid Transporters (SLC38A3, SLC38A7 and SLC38A9) Affects Susceptibility to Type 2 Diabetes and Vascular Complications
Source: Nutrients. 2022 Oct 22;14(21):4440. doi: 10.3390/nu14214440 (PMC9654215; doi:10.3390/nu14214440)
Supplement: Supplementary file 1 [file nutrients-14-04440-s001.zip]

Archive with 1 entries (1 files):
- nutrients-1970515-supplementary.pdf
